# Supplementary material for: Feeding Behaviour in Group-Housed Growing-Finishing Pigs and Its Relationship with Growth and Feed Efficiency
Source: Vet Sci. 2025 Feb 13;12(2):168. doi: 10.3390/vetsci12020168 (PMC11860942; doi:10.3390/vetsci12020168)
Supplement: Supplementary file 1 [file vetsci-12-00168-s001.zip]

Archive with 1 entries (1 files):
- vetsci-3444397-supplementary.pdf
